# Supplementary material for: Global Variations in the Mineral Content of Bottled Still and Sparkling Water and a Description of the Possible Impact on Nephrological and Urological Diseases
Source: J Clin Med. 2021 Jun 27;10(13):2807. doi: 10.3390/jcm10132807 (PMC8267898; doi:10.3390/jcm10132807)
Supplement: Supplementary file 1 [file jcm-10-02807-s001.zip]

Archive with 1 entries (1 files):
- jcm-1253161-supplementary.pdf
